# Supplementary material for: DNA Methylation Profiling of Breast Cancer Cell Lines along the Epithelial Mesenchymal Spectrum—Implications for the Choice of Circulating Tumour DNA Methylation Markers
Source: Int J Mol Sci. 2018 Aug 28;19(9):2553. doi: 10.3390/ijms19092553 (PMC6164039; doi:10.3390/ijms19092553)
Supplement: Supplementary file 1 [file ijms-19-02553-s001.zip]

Archive with 9 entries (8 files):
- Additional file 1_Sup fig1.pdf
- __MACOSX/
- __MACOSX/._Additional file 1_Sup fig1.pdf
- Additional file 2_Table S1.docx
- __MACOSX/._Additional file 2_Table S1.docx
- Additional file 3_Table S2.docx
- __MACOSX/._Additional file 3_Table S2.docx
- Additional file 4_Table S3.docx
- __MACOSX/._Additional file 4_Table S3.docx
